# Supplementary material for: Geomagnetic Disturbances and Pulse Amplitude Anomalies Preceding M > 6 Earthquakes from 2021 to 2022 in Sichuan-Yunnan, China
Source: Sensors (Basel). 2024 Jul 1;24(13):4280. doi: 10.3390/s24134280 (PMC11244273; doi:10.3390/s24134280)
Supplement: Supplementary file 1 [file sensors-24-04280-s001.zip]

Archive with 1 entries (1 files):
- sensors-2962018-supplementary.pdf
